# Supplementary material for: Ramelteon Reduces Oxidative Stress by Maintenance of Lipid Homeostasis in Porcine Oocytes
Source: Antioxidants (Basel). 2022 Aug 24;11(9):1640. doi: 10.3390/antiox11091640 (PMC9495855; doi:10.3390/antiox11091640)
Supplement: Supplementary file 1 [file antioxidants-11-01640-s001.zip]

Archive with 1 entries (1 files):
- antioxidants-1799416-supplementary.pdf
